# Supplementary material for: Improving Image Quality of Bronchial Arteries with Virtual Monochromatic Spectral CT Images
Source: PLoS One. 2016 Mar 11;11(3):e0150985. doi: 10.1371/journal.pone.0150985 (PMC4788436; doi:10.1371/journal.pone.0150985)
Supplement: S1 Dataset — (XLS) [file pone.0150985.s001.xls]

## Sheet: Sheet1
optimal keV						70 keV						140 kVp
CNR	SNR	The average CT1	The average CT2	The average SD		CNR	SNR	The average CT1	The average CT2	The average SD		CNR	SNR	The average CT1	The average CT2	The average SD
10.94	14.17	279.75	63.75	19.74		9.92	13.41	243	63.25	18.12		7.62	9.71	243.5	52.5	25.07
26.7	32.02	324	53.75	10.12		19.35	24.89	236.75	52.75	9.51		14.79	19.4	217.5	51.75	11.21
24.08	31.97	259.25	64	8.11		19.44	26.75	225	61.5	8.41		10.75	14.64	232.25	61.75	15.86
18.5	25.34	239	64.5	9.43		12.19	16.98	210	59.25	12.37		6.65	9.46	148	44	15.65
9.5	14.89	158	57.25	10.61		9.35	14.35	146.5	51	10.21		7.3	9.48	178.75	41	18.86
29.61	38.84	282	67	7.26		26.73	35.77	232.5	58.75	6.5		22.35	28.31	235	49.5	8.3
23.98	30.2	273	56.25	9.04		16.5	21.27	244	54.75	11.47		16.47	20.21	279.75	51.75	13.84
13.58	16.45	199.5	34.75	12.13		11.28	14.76	167.5	39.5	11.35		10.69	14.37	171.75	44	11.95
10.45	14.38	231.25	63.25	16.08		10.46	14.61	211.5	60	14.48		7.6	11.42	167.5	56	14.67
41.27	55.31	476.75	121	8.62		26.59	37.81	308.5	91.5	8.16		18.41	28.41	223	78.5	7.85
32.85	41.95	358.25	77.75	8.54		23.71	32.02	261.25	67.75	8.16		17.03	27.41	182.25	69	6.65
17.75	24.35	320.75	87	13.17		15.94	22.3	272.75	77.75	12.23		19.83	24.7	271.25	53.5	10.98
16.62	20.21	212.25	37.75	10.5		17.14	21.33	213.75	42	10.02		12.59	17.45	208.5	58	11.95
30.79	35.1	312	38.25	8.89		25.84	30.57	253.75	39.25	8.3		14.1	18.62	248.25	60.25	13.33
13.66	19.19	203	58.5	10.58		11.35	17.12	184.75	62.25	10.79		9.3	12.09	161.75	37.25	13.38
13.02	16.35	280.5	57	17.16		11.24	15.27	202	53.25	13.23		10.49	14.89	198	58.5	13.3
18.52	22.7	175.25	32.25	7.72		12.58	15.08	149	24.75	9.88		16.19	19.1	162.5	24.75	8.51
12.75	18.78	268.75	86.25	14.31		11.52	18.63	190	72.5	10.2		11.96	17.9	183.25	60.75	10.24
23.62	31.77	269.75	69.25	8.49		20.34	27.9	206.75	56	7.41		10.75	14.74	197.5	53.5	13.4
19.54	17.67	220	-23.25	12.45		16.89	15.8	180.75	-12.5	11.44		14.69	13.57	177.75	-14.75	13.1
9.72	14.39	174.75	56.75	12.14		8.33	13.05	133.25	48.25	10.21		7.12	11.13	127	45.75	11.41
32.72	30.2	215	-18	7.12		28.59	27.49	262.25	-10.5	9.54		28.64	26.58	252.25	-19.5	9.49
21.67	26.49	266.25	48.5	10.05		16.27	21	207.5	46.75	9.88		10.44	13.71	200.25	47.75	14.61
20.34	26.64	284.5	67.25	10.68		15.55	21.6	232	65	10.74		13.8	18.29	198.5	48.8	10.85
18.95	22.87	293.25	50.25	12.82		16.57	21.17	238	51.75	11.24		15.12	18.73	231.75	44.75	12.37
30.98	38.96	390.75	80	10.03		24.42	32.63	295	74.25	9.04		14.24	19.53	217.75	59	11.15
16.36	21.28	326.25	75.5	15.33		13.4	18.67	231.75	65.5	12.41		9.96	13.52	200	52.75	14.79
17.25	21.77	249.25	51.75	11.45		16.82	22.08	215.25	51.25	9.75		10.78	14.46	225.5	57.5	15.59
14.77	15.1	205.25	4.5	13.59		9.48	10.89	178.75	23.25	16.41		6.43	8.93	146.25	41	16.38
8.98	12.9	447.25	135.75	34.67		12.1	9.55	262.25	-70	27.47		9.3	8.68	244.25	-17.5	28.15
7.66	8.62	328	36.75	38.03		6.99	8.15	231.75	33.07	28.42		6.38	7.63	242.25	39.63	31.76
18.52	17.21	284.25	-21.75	16.52		16.75	15.24	235	-23.25	15.42		14.17	12.95	225.25	-21.25	17.4
25.11	29.45	258	38	8.76		14.51	17.71	227	41	12.82		10.87	12.87	194	30.25	15.07
26.84	23.03	268.75	-44.5	11.67		20.84	17.75	225.25	-39.25	12.69		25.12	22.34	233.25	-29	10.44
28.25	29.47	319.5	13.25	10.84		23.68	25.17	253	15	10.05		15.86	16.63	239.25	11	14.39
38.85	40.71	339.5	15.5	8.34		33.12	34.82	296	14.5	8.5		25.74	26.48	285.5	8	10.78
13.63	16.07	247	37.5	15.37		14.09	16.76	232	37	13.84		10.19	12.35	202	35.25	16.36
21.84	29.57	215	56.25	7.27		14.24	19.62	181.5	49.75	9.25		9.38	13.89	136.25	44.25	9.81
